# Supplementary material for: Facial flatness indices: application in orthodontics
Source: PeerJ. 2019 May 16;7:e6889. doi: 10.7717/peerj.6889 (PMC6526017; doi:10.7717/peerj.6889)
Supplement: Supplemental Information 1 [file peerj-07-6889-s001.xlsx]

## Sheet: Sheet1
ID	Name	Sex	SexNum	Growth	fmo1-fmo2= a	n to fmo1-fmo2= b	b/a x 100	n1-n2= d	n'to n1-n2= e	e/d x 100	zma1-zma2= g	ss to zma1-zma2= h	h/g x 100	ANB	Malocclusion	SNA	SNB	S-N
001	patient 25	M	0	0	85.9	17	19.79	10.2	5.9	57.84	75.9	23.1	30.43	-0.2	3	79.3	79.5	63.4
002	patient 29	M	0	0	90.9	18.8	20.68	11.7	6.1	52.14	86.3	25.9	30.01	2.6	1	78.6	76	66.2
003	patient 81	F	1	0	91.2	16.9	18.53	7.4	4.1	55.41	81.3	24.8	30.5	3.4	1	81.5	78.1	63.7
005	patient 86	M	0	0	86.5	15.7	18.15	10.3	4.8	46.6	81	26.9	33.21	6.5	2	83.9	77.4	63.7
007	patient 103	F	1	0	83.1	20	24.07	9.1	4.1	45.05	83.7	25.9	30.94	1.1	1	75.6	74.5	67.8
008	patient 105	M	0	0	100.6	18.8	18.69	9.4	5.4	57.45	88.4	28.9	32.69	4.2	2	90.4	86.2	70.1
009	patient 117	F	1	0	93.7	19.8	21.13	10.1	6.2	61.38	73.9	24.2	32.75	2.4	1	83.1	80.7	68
011	patient 130	F	1	0	85.4	18.6	21.77	7.9	5.2	65.82	80.5	26.3	32.67	1.2	1	83.8	82.6	65
012	patient 131	F	1	0	93.7	17.2	18.36	10.5	6.5	61.9	78.2	24.3	31.07	2.4	1	83.8	81.4	65.7
013	patient 135	F	1	0	87.6	16.3	18.61	7.8	5.2	66.67	79.6	26.8	33.67	5.7	2	80.8	75.1	60.9
015	patient 156	F	1	1	94.4	15.6	16.53	9	5.3	58.89	84.5	29.7	35.15	0.5	1	85.9	85.4	66.7
017	patient 174	M	0	0	86.1	21.1	24.5	10.1	4.6	45.54	80.6	26.2	32.51	0.5	1	77.2	76.7	67.6
018	patient 182	F	1	0	87.3	15.7	17.98	9.2	4.5	48.91	73.6	25.1	34.1	7.1	2	84.3	77.2	64
019	patient 187	M	0	0	95.5	22.8	23.87	14.4	5.1	35.42	93.7	30.2	32.23	2.2	1	82.9	80.7	75
020	patient 202	F	1	0	87.9	21.3	24.23	10.8	4.9	45.37	76.8	23.1	30.08	3.1	1	80.8	77.7	61.4
021	patient 210	F	1	0	83.8	17.7	21.12	9	6.7	74.44	70.1	25.6	36.52	5.8	2	80.2	74.4	65.3
022	patient 212	M	0	0	99.2	17.6	17.74	10.8	6.8	62.96	82	30.7	37.44	4	1	83	79	75.6
025	patient 225	F	1	0	89.5	19.4	21.68	11.4	5.4	47.37	79.1	24	30.34	3.5	1	75.9	72.4	66.9
026	patient 238	F	1	0	93.6	22.5	24.04	10.1	6.6	65.35	88.7	28.9	32.58	2	1	80.7	78.7	66.9
028	patient 256	F	1	0	93.1	17.8	19.12	7.4	5.5	74.32	86.6	24.6	28.4	5.9	2	81	75.1	60.2
029	patient 259	M	0	0	93.7	18.6	19.85	9.7	6.3	64.95	80.7	26.7	33.09	3.7	1	77.4	73.7	68.8
030	patient 289	M	0	0	93.6	20.2	21.58	9.7	5.3	54.64	83	28.2	33.98	3.1	1	87.2	84.1	67.5
031	patient 296	F	1	0	97.2	18.1	18.62	10.3	5.8	56.31	81.5	26.7	32.76	0.2	1	80.7	80.5	68
032	patient 309	F	1	0	86.7	17.4	20.07	8.9	4.2	47.19	79.4	23.5	29.6	0.3	1	71.3	71	62.8
033	patient 322	F	1	0	87.8	16.2	18.45	9.1	4.9	53.85	81.1	26	32.06	2.9	1	76.9	74	66
043	patient 355	F	1	1	101.5	15.8	15.57	11.2	6.5	58.04	90.4	26.8	29.65	0.1	1	84	83.9	68.9
044	patient 359	F	1	1	92.7	17.6	18.99	11.9	7.2	60.5	91.4	29	31.73	-0.5	3	82.7	83.2	67
047	patient 390	F	1	0	89.6	21.2	23.66	8.3	5.2	62.65	85.5	31.3	36.61	4.7	2	81.2	76.5	69.1
060	patient 449	F	1	0	90.9	16.6	18.26	10	6.4	64	80.4	25.8	32.09	0.9	1	79.5	78.6	64.3
061	patient 450	M	0	0	91.5	21.1	23	12.7	7	55.12	84.6	29.2	34.52	4.9	2	82.5	77.6	66.6
074	patient 587	F	1	1	86.3	12.6	14.6	7.6	6	78.95	78.6	25.1	31.93	1.2	1	78.2	77	63.3
076	patient 611	M	0	0	100.7	17	16.88	11.1	9	81.08	81.4	27.4	33.66	0.5	1	80.8	80.3	72
078	patient 690	M	0	0	89.7	13.8	15.38	8	4	50	82.6	24.3	29.42	3.5	1	78.5	75	60.7
079	patient 710	M	0	0	89.4	14.4	16.11	8	6.9	86.25	84.8	27.6	32.55	5	2	82.9	77.9	68.2
080	patient 734	F	1	1	92.2	19.4	21.04	8.3	5.5	66.27	82.9	29.4	35.46	5.8	2	84.8	79	69.7
082	patient 759	F	1	1	95	20.6	21.68	13	6.5	50	85.5	27.5	32.16	0	1	80	80	66.3
083	patient 760	F	1	0	89.6	15.1	16.85	9.6	7.4	77.08	77.1	26.5	34.37	2.3	1	79.4	77.1	70.7
085	patient 800	F	1	1	94.4	16.5	17.48	9.1	6	65.93	82.6	23.8	28.81	1.7	1	77.8	76.1	71.8
086	patient 808	F	1	1	95	16.5	17.37	8	4.7	58.75	78.5	23.9	30.45	1.5	1	82.6	81.1	64.8
087	patient 813	F	1	1	97	14.8	15.26	11.6	6.6	56.9	93.6	26.3	28.1	4.8	2	79.6	74.8	61.9
088	patient 823	M	0	0	95.3	17.8	18.68	9.4	4.8	51.06	89.6	28.8	32.14	5.8	2	78	72.2	67.8
090	patient 839	F	1	0	93.3	18.3	19.61	11.4	6.5	57.02	86.9	32.9	37.86	6.5	2	85.5	79	67.3
091	patient 842	M	0	0	95.6	18.1	18.93	13.1	9.5	72.52	80.9	26	32.14	3.9	1	75.6	71.7	68.5
092	patient 847	F	1	0	86	18.2	21.16	9.2	5.6	60.87	77	23.1	30	-0.9	3	75.4	76.3	67.1
093	patient 849	M	0	0	89.3	15.3	17.13	9.9	6.1	61.62	84.9	26.6	31.33	5.3	2	87.7	82.4	65.7
094	patient 865	M	0	0	97.2	17.6	18.11	8.4	4.8	57.14	83	24.6	29.64	-0.9	3	81.2	82.1	67.6
095	patient 883	M	0	0	83.9	16.5	19.66	9.2	5.1	55.43	76.7	24	31.3	-0.5	3	78.6	79	63.5
096	patient 902	M	0	0	86.7	14.8	17.07	10	4.9	49	81.8	26.3	32.15	1.2	1	82.5	81.3	68.5
097	patient 903	F	1	0	89	12.4	13.93	10.2	5.1	50	73.6	20.4	27.72	6.7	2	82.4	75.7	59.6
098	patient 943	F	1	1	95.6	12.5	13.08	9.9	6.8	68.69	86.9	25.4	29.23	2.2	1	85.2	83	68.2
099	patient 969	F	1	0	87.4	19.4	22.2	11.1	6.2	55.86	71.5	23.4	32.73	3	1	81.4	78.4	60.6
100	patient 980	F	1	0	94.7	16.1	17	9.8	5.7	58.16	92.7	23.6	25.46	4	1	83.3	79.3	64.6
101	patient 983	F	1	0	91.8	14.6	15.9	10.3	6.8	66.02	86.3	32.3	37.43	5.9	2	83.3	77.4	68.5
102	patient 1004	M	0	0	90.6	14.3	15.78	8.5	6.7	78.82	86	24.5	28.49	5.3	2	80.6	75.3	62.6
103	patient 1005	M	0	0	94.3	19.1	20.25	9.9	6.4	64.65	79.2	25.8	32.58	2.8	1	79.7	76.9	67.7
104	patient 1008	F	1	1	88.3	14.3	16.19	10.1	6.2	61.39	77.2	25	32.38	6.5	2	82.6	76.1	60.5
105	patient 1016	M	0	0	93	16.7	17.96	9.2	3.7	40.22	72.9	24.2	33.2	3.7	1	81.3	77.6	69
106	patient 1051	F	1	0	91	23.5	25.82	11.6	5.1	43.97	80.5	30.9	38.39	3.8	1	81.3	77.5	69.8
107	patient 1052	F	1	0	90.8	17.7	19.49	10.7	8.7	81.31	85.6	30.4	35.51	5.8	2	81.5	75.7	69.4
108	patient 1054	F	1	0	86.6	15.9	18.36	8.7	5.9	67.82	79.3	23.8	30.01	3.9	1	81	77.1	61.7
109	patient 1058	M	0	0	90.6	16	17.66	11.2	6.5	58.04	83.9	28.5	33.97	1.1	1	80.7	79.6	66.5
110	patient 1124	M	0	0	88.2	16	18.14	11.2	6.4	57.14	75.5	29.2	38.68	5.8	2	83.4	77.6	64
111	patient 1126	M	0	0	91.4	17.9	19.58	7.5	4.4	58.67	75.4	22.1	29.31	3.3	1	78.3	75	63
113	patient 1133	M	0	0	90	13.9	15.44	9.8	8.6	87.76	84	24	28.57	2.1	1	81.6	79.5	64.4
114	patient 1134	F	1	0	89.2	16.3	18.27	11.2	6.1	54.46	70.9	23.9	33.71	0.1	1	76.9	76.8	68
115	patient 1135	F	1	0	86.5	15.6	18.03	10.9	6.5	59.63	69.6	24	34.48	2.9	1	83.5	80.6	63.3
116	patient 1137	M	0	0	93.9	17	18.1	9.3	7	75.27	82.5	25.9	31.39	4.3	2	79.6	75.3	64.6
117	patient 1139	F	1	0	90.5	15.9	17.57	9.7	5.5	56.7	84.2	22.6	26.84	0.7	1	76.7	76	61.4
119	patient 1145	M	0	0	95.6	12.9	13.49	8.2	4.9	59.76	89.7	25.4	28.32	-1.3	3	79.3	80.6	69.9
120	patient 1155	M	0	0	92.6	14.7	15.87	8.6	5.5	63.95	77.8	23.9	30.72	5.5	2	82.4	76.9	63.8
121	patient 1156	F	1	0	89.7	15.2	16.95	9	6.4	71.11	77.7	25.2	32.43	5.3	2	84.6	79.3	65.4
122	patient 1157	M	0	0	96.5	16.9	17.51	8.5	5.8	68.24	89.7	30.6	34.11	3.4	1	83.3	79.9	70.3
123	patient 1164	F	1	0	97.7	16.9	17.3	11.8	6	50.85	88.3	27	30.58	3.2	1	80	76.8	68.2
124	patient 1171	M	0	0	94.6	14.8	15.64	12.5	4.1	32.8	78.4	25.3	32.27	6.7	2	80.4	73.7	59.5
127	patient 1213	M	0	0	92.8	20.6	22.2	11.6	5.5	47.41	90.6	29.6	32.67	2.6	1	83.4	80.8	69.6
128	patient 1215	M	0	0	90.4	14.1	15.6	9.6	5	52.08	87.3	25.5	29.21	5.3	2	77.9	72.6	67.3
130	patient 1239	F	1	0	92.4	14.8	16.02	8.8	6.1	69.32	83.8	25.6	30.55	1.9	1	87.7	85.8	63.8
131	patient 1242	F	1	0	89.2	18.2	20.4	10.3	6.4	62.14	78	28.6	36.67	6.7	2	79.4	72.7	69.2
132	patient 1246	F	1	0	94.2	19.4	20.59	9.8	5	51.02	84.7	26.7	31.52	-0.1	3	76.8	76.9	68.5
133	patient 1257	M	0	0	98.4	20.3	20.63	11.1	5.6	50.45	89.5	30.8	34.41	6.4	2	90.4	84	68.3
134	patient 1289	M	0	0	90	15.8	17.56	10	5.4	54	81.5	26.5	32.52	4.7	2	80.4	75.7	65.7
135	patient 1303	M	0	1	101	26.3	26	12.6	6.7	53.17	88.3	35.4	40.1	8.9	2	85.6	76.7	72.2
136	1312 patient	F	1	0	84.3	14.3	16.96	9.8	4.6	46.94	78.4	29.4	37.5	1.9	1	80.3	78.4	63.9
138	patient 1377	F	1	0	91	17.9	19.67	9.9	6	60.61	86.6	31.2	36.03	7.4	2	88.3	80.9	66.6
139	patient 1380	F	1	0	93.8	14.3	15.25	11.1	7.2	64.86	82.5	23.7	28.73	4.8	2	81.3	76.5	68.6
140	patient 1421	F	1	0	91.5	14.6	15.96	11.5	4.4	38.26	82.4	22.7	27.55	2.1	1	78.9	76.8	67.7
141	patient 1426	M	0	0	99.3	19.2	19.34	8.8	5.9	67.05	89	30.3	34.04	6.6	2	79.5	72.9	68.8
144	patient 1489	F	1	0	89.6	18.7	20.87	11	7.1	64.55	80.5	27	33.54	0.1	1	78.1	78	66.8
145	patient 1518	F	1	0	91.4	16.4	17.94	8.1	5.5	67.9	76.7	24.7	32.2	3.5	1	77.3	73.8	67.4
148	patient 1638	M	0	1	96.4	16	16.6	10.7	8.9	83.18	93	30.6	32.9	7.2	2	79.1	71.9	71.9
151	patient 1934	M	0	0	93.5	16.5	17.64	11.5	8.2	71.3	83.1	27.6	33.21	2.9	1	85.6	82.7	66.6
152	patient 1935	F	1	0	95.1	15.5	16.3	11	4.8	43.64	88.9	22.5	25.31	0.7	1	81.3	80.6	65.6
155	patient 1964	M	0	0	91.8	18.1	19.72	8.9	4.7	52.81	82.9	26.2	31.6	2	1	82	80	62.5
156	patient 1983	F	1	0	80.2	15.6	19.45	10.9	7.6	69.72	69.4	25	36.02	4.4	2	78.1	73.7	62.3
157	patient 2033	F	1	0	96.3	17.1	17.76	10.5	7.5	71.43	88.2	28	31.75	6.4	2	77.7	71.3	65.8
159	patient 2080	F	1	1	93.8	15.3	16.31	8.1	6.7	82.72	81.6	26.8	32.84	2.5	1	80.8	78.3	65.5
162	patient 2230	M	0	0	85.2	16	18.78	9.7	6	61.86	72.4	23.4	32.32	4.2	2	82.9	78.7	63.1
163	patient 2255	F	1	1	90.8	16.7	18.39	9.3	6.1	65.59	79.6	29.9	37.56	6.4	2	85.3	78.9	66.4
164	patient 2275	F	1	0	89.8	13.7	15.26	9.5	5.3	55.79	84	27.3	32.5	0	1	79.4	79.4	61.9
165	patient 2295	F	1	0	92.6	14.6	15.77	8.5	6.8	80	77.1	25.9	33.59	2.3	1	86	83.7	63.6
166	patient 2334	M	0	0	91.5	19.9	21.74	11.8	6.1	51.7	77.6	28.6	36.85	3.8	1	78.7	74.9	67
168	patient 2403	M	0	0	85.3	13.6	15.94	11.2	4.4	39.29	70.8	22	31.07	4.5	2	83.4	78.9	60
169	patient 2478	F	1	1	98.2	18	18.33	10.4	6	57.69	89.3	24.8	27.77	1.7	1	81.7	80	70.5
172	patient 2573	F	1	0	93.8	18.3	19.51	10.7	4.9	45.79	81.8	29.6	36.19	8.7	2	88.6	79.9	59.3
173	patient 2578	M	0	0	100.3	16.3	16.25	10.3	7.3	70.87	82.8	25.3	30.56	-0.6	3	76.7	77.3	72.9
177	patient 2661	F	1	1	96	16.1	16.77	11.4	5.6	49.12	67.1	15.3	22.8	0.8	1	82.3	81.5	69
178	patient 2706	M	0	0	96	19.2	20	11.7	5	42.74	85.9	26.4	30.73	0.5	1	77.8	77.3	69.5
181	patient 2770	F	1	0	92.9	17.2	18.51	10.6	6.3	59.43	81.5	27.7	33.99	1.6	1	82.8	81.2	61
182	patient 2778	M	0	0	96	16.5	17.19	10.6	5.8	54.72	83.5	28.4	34.01	6.6	2	92.1	85.5	67.6
183	patient 2797	F	1	0	86.7	13.3	15.34	10.2	4.3	42.16	80.3	24	29.89	3.5	1	86.6	83.1	58.8
184	patient 2851	F	1	0	91.1	13.3	14.6	9	7.6	84.4	86.7	25.2	29.07	3.2	1	83	79.8	65.9
185	patient 2852	F	1	0	92.6	16.3	17.6	9.8	4.4	44.9	84.4	24.4	28.91	4.3	2	81.8	77.5	63.5
186	patient 2993	M	0	0	89.2	15.3	17.15	10.9	7.8	71.56	78.2	28.6	36.57	2.4	1	82.5	80.1	64.8
187	patient 3096	F	1	0	87.7	16.8	19.16	7.5	6	80	82.2	32.2	39.17	6.1	2	90.4	84.3	64.6
188	patient 3160	F	1	1	97.7	15.2	15.56	7.6	6.3	82.89	93.3	25.9	27.76	1.3	1	82.7	81.4	68.6
190	patient 3359	M	0	1	99.6	17.1	17.17	10.4	6.9	66.35	87.9	24.1	27.42	-1.2	3	80.1	81.3	66.7
191	patient 3360	M	0	0	88.6	14.5	16.37	11.3	6	53.1	74.9	26.8	35.78	1.2	1	77.1	75.9	67.1
192	patient 3385	M	0	1	98.6	15.9	16.13	9.4	6.5	69.15	84.8	27	31.84	0.6	1	84	83.4	72.8
193	patient 3397	F	1	0	86.1	11.4	13.24	10.1	6.1	60.4	77.9	28.1	36.07	5.4	2	86.3	80.9	64.3
194	patient 3402	F	1	1	97.5	17.9	18.36	13.8	7.2	52.17	85.9	24.8	28.87	0.5	1	81.2	80.7	66.1
195	patient 3404	M	0	0	87.5	18	20.57	12.9	5.2	40.31	76.6	28.5	37.21	0.8	1	80	79.2	65.2
196	patient 3405	M	0	0	101.4	21.4	21.1	12.7	7.7	60.63	64.4	16.4	25.47	-4.3	3	83.8	88.1	64.4
197	patient 3421	M	0	0	106.1	16.4	15.46	10.6	5.8	54.72	97.7	23.6	24.15	4.6	2	80.5	75.9	69.9
198	patient 3426	F	1	0	95.7	19.1	19.96	11.5	7	60.87	84.7	26.9	31.76	2.6	1	82.3	79.7	64.1
199	patient 3427	F	1	0	91.1	19.6	21.51	10.9	7.1	65.14	76.6	26.5	34.6	2.2	1	85.4	83.2	67.7
200	patient 3449	F	1	0	81.8	14.6	17.85	10.3	4.4	42.72	79.7	26	32.62	10.5	2	88.2	77.7	61.1
201	patient 3450	F	1	1	94.8	19.8	20.89	11.7	5.5	47.01	82.7	26.5	32.04	4.6	2	83.1	78.5	71.1
202	patient 3461	F	1	0	103.1	16	15.52	12.2	4.6	37.7	90.9	31.1	34.21	2.4	1	86.4	84	66.9
203	patient 3466	F	1	0	94.8	22.1	23.31	8.7	4.6	52.87	86.2	27.7	32.13	4.5	2	82.3	77.8	69
204	patient 3470	M	0	0	103.2	22.8	22.09	10.9	5.1	46.79	91.9	27.7	30.14	0.5	1	77.2	76.7	71
205	patient 3472	M	0	0	91.5	21.1	23.06	11	5.9	53.64	77.5	24.1	31.1	2.4	1	79	76.6	62.5
206	patient 3477	F	1	0	83.3	18.5	22.21	8.7	7.4	85.06	79.7	28.1	35.26	4	1	80.3	76.3	62.1
207	patient 3479	M	0	1	104.2	18.4	17.65	11.2	7.4	66	97.5	30.3	31.08	3.1	1	80.4	77.3	73.4
208	patient 3482	F	1	1	95.2	14.8	15.55	11	5.8	52.73	86.3	26.7	30.94	6.9	2	86.2	79.3	66.4
209	patient 3483	F	1	1	93.8	18.1	19.3	10.4	7.2	69.23	84	25.7	30.6	4.3	2	84.4	80.1	67.2
210	patient 3493	F	1	1	95.1	15	15.77	9.9	6	60.61	85.3	22.5	26.38	-1.2	3	80.9	82.1	64.7
211	patient 3494	M	0	0	96.8	17.4	17.98	10.8	6.6	61.11	88.5	26.9	30.4	6	2	81.5	75.5	73.4
212	patient 3499	M	0	0	90.4	16.7	18.47	10.4	6.2	59.62	76.5	25.9	33.86	6.2	2	79.9	73.7	64.1
213	patient 3500	F	1	0	88.7	16.5	18.6	10.6	4.2	39.62	75.2	24	31.91	2.5	1	81.2	78.7	62.3
214	patient 3501	F	1	0	95.2	20	21.01	8.1	6.8	83.95	87.1	31.9	36.62	9.1	2	89.8	80.7	68.2
215	patient 3502	F	1	0	82.8	15.6	18.84	8.6	5.1	59.3	71	24	33.8	6.2	2	81.9	75.7	63.2
216	patient 3503	F	1	1	90.1	14.2	15.76	11.4	6.1	53.51	81.5	24	29.45	5.4	2	85.4	80	63.2
217	patient 3513	F	1	1	91.4	17.1	18.71	8.3	5.2	62.65	89.7	32.1	35.79	8.9	2	89.2	80.3	66.1
218	patient 3518	F	1	0	96	23.7	24.69	14.9	5.7	38.26	93.9	27	28.75	3.1	1	86.3	83.2	70.9
219	patient 3533	M	0	0	101.2	21.9	21.64	12.7	4.5	35.43	90.1	29	32.19	4	1	83.1	79.1	70.2
220	patient 3535	F	1	0	88	16.1	18.3	9	5.1	56.67	77.1	22.7	29.44	6.4	2	83.4	77	61
221	patient 3540	M	0	0	100.8	19.8	19.64	11.4	8.5	74.56	101.9	35.4	34.74	5.3	2	81.5	76.2	70.5
222	patient 3541	F	1	1	94.9	17	17.91	10.6	8.5	80.19	86.6	31	35.8	3.1	1	75.7	72.6	72.8
223	patient 3542	M	0	0	93.4	15.8	16.92	11.1	9.3	83.78	81.5	27.6	33.87	2.3	1	82.6	80.3	70.7
224	patient 3543	M	0	0	89	14.7	16.52	9.5	4.4	46.32	81	26.9	33.21	6.3	2	82	75.7	60.9
225	patient 3544	F	1	0	94.2	17.7	18.79	11.1	7.9	71.17	84.3	27	32.03	1.2	1	85.7	84.5	67.9
226	patient 3545	F	1	0	89.6	16.6	18.53	11.7	4.6	39.32	80	34	42.5	7.6	2	82.8	75.2	63.3
227	patient 3552	M	0	0	95.5	14.8	15.5	12.2	6.2	50.82	79.2	28.2	35.61	2.9	1	81	78.1	68
228	patient 3554	F	1	0	91.1	16.2	17.78	11.9	5.1	42.86	76.4	27.9	36.52	4.1	2	87.5	83.4	64.3
229	patient 3557	M	0	0	91.6	16.9	18.45	9.3	6.7	72.04	85.1	25.4	29.85	5.2	2	81.7	76.5	60
230	patient 3560	F	1	0	95.6	17.9	18.72	10.6	8.1	76.42	86.9	30.5	35.1	2.5	1	79	76.5	69.1
231	patient 3561	F	1	0	89.6	12.2	13.62	10.1	6.7	66.34	79.5	23.6	29.69	1.5	1	85.1	83.6	63.9
232	patient 3566	F	1	0	93.6	19.1	20.41	13.3	6.2	46.62	76.5	25.5	33.33	4.3	2	75.6	71.3	65
233	patient 3595	F	1	0	91.6	18.9	20.63	10.8	3.6	33.33	78.9	27.2	34.47	2.9	1	81.6	78.7	65.5
234	patient 3597	M	0	0	99.6	16.2	16.27	10.2	6	58.82	98.4	26.5	26.93	0.3	1	84.3	84	67.6
235	patient 3615	F	1	1	100.1	20.3	20.28	9.6	6.1	63.54	89.5	25.8	28.83	0	1	77.8	77.8	66.8
236	patient 3620	F	1	1	94.3	12.9	13.68	10.4	5.4	51.92	80.9	26.7	33	2.3	1	80	77.7	67.4
237	patient 3630	F	1	0	91.8	12.8	13.94	11.6	6.2	53.45	87.8	25	28.47	3.6	1	81.7	78.1	64
238	patient 3633	F	1	0	92.3	16.6	17.98	11.3	5.9	52.21	79.9	26.1	32.67	3	1	85.5	82.5	66.4
239	patient 3637	M	0	0	98.6	23.5	23.83	11.4	4.8	42.11	70.7	20.6	29.14	6	2	85.1	79.1	69.9
240	patient 3641	M	0	0	100.1	17.3	17.28	10.9	4.8	44.04	83.8	25.7	30.67	2.9	1	78.4	75.5	65.2
241	patient 3643	F	1	0	91.6	16.5	18.01	10	6.4	64	81.7	24.7	30.23	4.4	2	82.6	78.2	64.8
242	patient 3663	F	1	0	93.5	17.8	19.04	10.9	5.3	48.62	88.6	29.2	32.96	4.4	2	79.5	75.1	67.1
243	patient 3667	F	1	1	98.1	17.7	18.04	9.9	5.8	58.59	90.1	22.3	24.75	4	1	82.2	78.2	62.7
244	patient 3671	F	1	1	98.1	22.8	23.24	9.1	8	87.91	88	26.6	30.23	7.4	2	80.9	73.5	66.1
245	patient 3681	F	1	0	86.2	14.5	16.82	12.2	6.5	53.28	74.8	23.9	31.95	3	1	84.7	81.7	61.4
246	patient 3682	F	1	1	94	17.4	18.51	9.8	5	51.02	82.4	25.8	31.31	1.8	1	88.5	86.7	65.4
247	patient 3685	F	1	0	94.1	14.4	15.3	12	7.9	65.83	81.8	23.2	28.36	0.3	1	79	78.7	65.5
248	patient 3686	F	1	0	89.2	21.4	23.99	10.1	5	49.5	82.8	26.7	32.25	7.7	2	85.5	77.8	65.5
249	patient 3687	F	1	0	87	15.7	18.05	8.2	6.7	81.71	87	26.8	30.8	6.4	2	82.3	75.9	62.3
250	patient 3688	M	0	0	93.9	18.4	19.6	7.9	2.9	36.71	90.1	28.2	31.3	0.7	1	78.4	77.7	69.2
251	patient 3690	F	1	0	91.6	18.2	19.87	8.9	6.4	71.91	80.7	24	29.74	2.4	1	81.2	78.8	63.5
252	patient 3694	F	1	0	90.6	14.3	15.78	10.8	5.7	52.78	86.2	26.6	30.86	3.6	1	81.1	77.5	62.8
253	patient 3696	F	1	0	89.9	15.8	17.58	10.4	6.1	58.65	72.9	23.3	31.96	4	1	82.7	78.7	65.2
254	patient 3706	F	1	0	97.2	16.7	17.18	11.1	4.4	39.64	84.8	24.3	28.66	0.5	1	77.4	76.9	65.2
255	patient 3716	F	1	0	90	13.8	15.33	9.6	6.6	68.75	77.1	24.2	31.39	3.6	1	82.3	78.7	64.5
256	patient 3720	M	0	0	91	19.8	21.76	10.4	4.7	45.19	76	24.1	31.71	6.1	2	80.3	74.2	66.6
257	patient 3721	M	0	0	83.1	17.7	21.3	10.9	6.2	56.88	76.9	29.8	38.75	3.9	1	75.1	71.2	67.2
258	patient 3726	F	1	0	89.9	16.2	18.02	11.4	6.7	58.77	71.1	23.8	33.47	4	1	80.3	77.5	62.6
259	patient 3729	M	0	0	96.3	17.9	18.59	11.6	7.2	62.07	93.5	31	33.16	7.8	2	86.4	78.6	67.5
260	patient 3731	M	0	0	93.1	22.3	23.95	14.3	6.9	48.25	76.3	27.1	35.52	5	2	79.7	74.7	69.6
261	patient 3735	F	1	0	90.5	15.6	17.24	11.4	6.8	59.65	77.4	28.2	36.43	6.3	2	84	77.7	64.8
262	patient 3740	M	0	0	91.3	19.3	21.14	11.9	7.2	60.5	73.3	27.8	37.93	4.2	2	87.9	83.7	70
263	patient 3749	F	1	0	93.6	16	17.09	10.3	4.8	46.6	83.4	27	32.37	1.1	1	80.8	79.7	64.5
264	patient 3751	F	1	0	99	18.5	18.69	9.9	6.5	65.66	87.4	29.5	33.75	8.2	2	82.9	74.7	68.4
265	patient 3752	M	0	0	92.6	18.4	19.87	12	7.3	60.83	80.1	23.2	28.96	-2.5	3	79.5	82	65.9
266	patient 3756	M	0	0	90	15.1	16.78	9.1	5.9	64.84	81.5	26.1	32.02	4.4	2	81.4	77	64.8
267	patient 3758	M	0	0	89	15.5	17.42	9.6	5.3	55.21	79	27.6	34.94	5.4	2	85.2	79.8	65.2
268	patient 3762	M	0	1	98.3	12.4	12.61	7.8	5.6	71.79	81	24.5	30.25	2.8	1	84.6	81.8	65.6
269	patient 3768	M	0	0	95.2	14.2	14.92	10.7	5.8	54.21	90.8	23.6	25.99	0.8	1	81.5	80.7	68.9
270	patient 3770	F	1	1	100	16.1	16.1	12.7	7.6	59.84	85.1	27.6	32.43	2.4	1	81	78.6	68
271	patient 3777	F	1	0	92.9	17.3	18.62	10	4.5	45	84.8	28.3	33.37	6	2	80.5	74.5	66.1
272	patient 3779	F	1	0	89.5	16.5	18.44	10.4	6	57.69	82	21.7	26.46	-1.7	3	80.8	82.5	65.6
273	patient 3780	F	1	0	92.2	19.8	21.48	12.6	5.9	46.83	77.9	27.7	35.56	3.6	1	79.1	75.5	64.9
274	patient 3786	F	1	1	96	14.3	14.9	9.1	5.9	64.84	84.6	24.7	29.2	-0.3	3	86.8	87.1	64.1
275	patient 3793	F	1	0	90.1	18.4	20.42	9.3	5.3	56.99	77.1	27.3	35.41	3.2	1	82	78.8	65.4
276	patient 3797	F	1	1	91.1	14.3	15.7	10.5	4.3	40.95	89.6	25.2	28.13	4.2	2	78.7	74.5	68.6
277	patient 3800	F	1	0	90.4	15.3	16.92	9.4	7.3	77.66	82.6	24.2	29.3	4.7	2	85.3	80.6	61
278	patient 3803	F	1	0	79.7	14.8	18.57	11.3	3.9	34.51	72.7	24.6	33.84	0.9	1	77.2	76.3	61.7
279	patient 3804	F	1	0	91.6	19.4	21.18	10.4	5.7	54.81	80.5	29.9	37.14	4.7	2	79.2	74.5	68.4
280	patient 3809	M	0	1	105.8	12.5	11.81	13.6	7.1	52.21	92.6	23.5	25.38	5.6	2	85.5	79.9	70.7
281	patient 3819	M	0	0	83.9	17.5	20.86	10.6	6	56.6	71.7	25.6	35.7	4.7	2	80.5	75.8	65.9
282	patient 3828	M	0	0	88.2	17.8	20.18	11.2	5.3	47.32	81.4	31.7	38.94	5.2	2	82.2	77	65.5
283	patient 3835	F	1	1	99.8	14.6	14.63	12.5	5.8	46.4	95.1	23.8	25.03	5.6	2	83.6	78	64.9
284	patient 3838	F	1	1	96.3	15.3	15.89	8.5	6.6	77.65	84	24.6	29.29	2.9	1	83.6	80.7	66.9
285	patient 3839	F	1	0	89.5	12.7	14.19	11.4	7.1	62.28	81.5	24.3	29.82	5.9	2	80.9	75	65
286	patient 3841	F	1	0	90.6	15.9	17.55	8.3	5.9	71.08	82.5	29.5	35.76	6.5	2	85.8	79.3	62.3
287	patient 3842	F	1	0	88	17.9	20.34	7.5	6.2	82.67	72.1	24.2	33.56	5.7	2	79.5	73.8	65.2
288	patient 3843	F	1	0	86.4	17	19.68	9.9	5.4	54.55	81	24.3	30	5.5	2	81.4	75.9	60.4
289	patient 3856	M	0	0	97	17.2	17.73	9.8	6.4	65.31	87.5	25.4	29.03	-2.6	3	82.4	85	69.1
290	patient 3863	F	1	1	97.8	16.1	16.46	9.6	4.9	51.04	96.1	29.1	30.28	3.1	1	83.5	80.4	65.2
291	patient 3865	F	1	0	92.1	17.5	19	10.9	6.6	60.55	80.2	27.3	34.04	4.9	2	76.1	71.2	66
292	patient 3866	M	0	0	95.6	15.9	16.63	10.3	8.3	80.58	82.6	26.5	32.08	4	1	81.7	77.7	69.9
293	patient 3872	F	1	0	91.9	20.1	21.87	9.8	7.6	77.55	80.7	25.9	32.09	4.3	2	80.4	76.1	59.8
294	patient 3874	M	0	0	88	15.2	17.27	8.5	5.7	67.06	77	27.5	35.71	5.3	2	84.6	79.3	60.4
295	patient 3880	M	0	1	108.5	16.9	15.58	11.9	8.4	70.59	91.4	25.1	27.46	0.7	1	83	82.3	76.1
296	patient 3883	F	1	1	91	20	21.98	9.2	5.8	63.04	77.6	27.4	35.31	1.9	1	81.4	79.5	62.7
297	patient 3898	F	1	0	89.7	17.6	19.62	10.3	6	58.25	80.7	25.3	31.35	-0.9	3	78.2	79.1	64.3
298	patient 3901	F	1	0	91.9	15.5	16.87	11.1	5.4	48.65	78.5	27	34.39	5.4	2	85.8	80.4	62.2
299	patient 3907	M	0	0	99.7	17.1	17.15	12.3	8	65.04	90.4	27.6	30.53	-0.9	3	80.1	81	75.7
300	patient 3917	M	0	0	95.1	21.9	23.03	10.6	5.7	53.77	83.9	26.6	31.7	4.8	2	82.4	77.6	62.7
301	patient 3918	F	1	0	93.7	19.9	21.24	9.1	5.5	60.44	87.4	28.4	32.49	6.8	2	84.7	77.9	67.6
302	patient 3919	F	1	0	93.7	17.5	18.68	10.7	6.8	63.55	84	28.3	33.69	5.4	2	80.8	75.4	64.3
303	patient 3922	F	1	1	94.6	18.7	19.77	11.6	5.5	47.41	84.7	27.9	32.94	4.8	2	81.3	76.5	72.3
304	patient 3923	M	0	0	91.5	17.6	19.23	12.3	7.6	61.79	75.4	25	33.16	0.1	1	83.8	83.7	68
305	patient 3924	F	1	1	92.2	14.4	15.62	9.6	6.8	70.83	84.2	30.4	36.1	3.5	1	85.4	81.9	69
306	patient 3925	F	1	0	89.1	13.1	14.7	9.3	8.2	88.17	86.5	28	32.37	4	1	84.2	80.2	68.6
307	patient 3926	F	1	0	98.6	14.4	14.6	10.3	8.1	78.64	88.4	25.6	28.96	3.8	1	86	82.2	67.1
308	patient 3929	F	1	0	93.1	20.8	22.34	9.7	6.6	68.04	86.5	27.9	32.25	3.9	1	75.8	71.9	70.7
309	patient 3930	F	1	0	94.1	16.9	17.96	8.8	6.5	73.86	82.4	24.1	29.25	5.4	2	79.1	73.7	68.7
310	patient 3932	F	1	0	90.7	15.9	17.53	10.2	5.7	55.88	84.1	31.7	37.69	3.5	1	82.4	78.9	67.1
311	patient 3933	M	0	0	85.4	15.8	18.5	7.7	4.7	61.04	73.4	21.9	29.84	-0.4	3	81.2	81.6	64.7
312	patient 3934	F	1	0	87.3	19.4	22.22	10	5.2	52	77.7	23.8	30.63	2.3	1	77.9	75.6	65.2
313	patient 3935	M	0	0	90.4	17.2	19.03	10	5.5	55	78.7	27.4	34.82	3.1	1	85	81.9	67.1
314	patient 3940	F	1	0	90.4	16.8	18.58	11.1	6.3	56.76	79.8	26	32.58	4.5	2	85.1	80.6	70.2
315	patient 3949	F	1	0	97.6	19.7	20.18	10.2	7.2	70.59	86.5	25.2	29.13	3.8	1	79	75.2	69.4
316	patient 3953	F	1	0	95	13.5	14.21	12	6.9	57.5	84.4	21.5	25.47	-1.2	3	83.7	84.9	67.7
317	patient 3970	M	0	0	87.7	15.8	18.02	9.9	5.7	57.58	79.9	28.8	36.05	5.4	2	82.6	77.2	64.7
318	patient 3993	M	0	0	96.7	20.2	20.89	8.6	5.7	66.28	89.1	34.7	38.95	8.7	2	88.2	79.5	72.9
319	patient 3994	F	1	0	95.4	20.1	21.07	7.5	5.3	70.67	85.1	28.9	33.96	1.9	1	84.1	82.2	67.9
321	patient 3996	M	0	0	91	15.8	17.36	10.6	5.2	49.06	78.4	25.3	32.27	6.8	2	85.1	78.3	63.6
322	patient 4006	F	1	0	86.8	15.8	18.2	9.3	3.7	39.78	70.4	20.4	28.98	-0.5	3	83.4	83.9	55.9
323	patient 4008	F	1	1	95.2	15.4	16.18	9.2	5.6	60.87	84.8	27.6	32.55	9.4	2	79.3	69.9	66.4
324	patient 4011	F	1	1	97.4	21.5	22.07	11.1	5	45.05	87.5	28	32	3.8	1	82.7	78.9	68.3
325	patient 4054	F	1	0	89.4	15.4	17.23	10.2	6.5	63.73	81.5	25.3	31.04	3.9	1	82	78.1	59.1
326	patient 4055	F	1	1	99.2	15.9	16	8.7	7.3	84	89.4	26.5	29.64	0.9	1	80	79.1	68.8
327	patient 4058	M	0	0	95.4	18.3	19.18	9.9	7.8	78.78	88.4	30.1	34.05	6.3	2	84	77.7	69.5
328	patient 4061	F	1	1	94.9	15.8	16.65	10.2	6.7	65.69	82.2	23.7	28.83	2.3	1	79.9	77.6	61.5
329	patient 4068	F	1	0	90.3	19.4	21.48	8.5	4.4	51.76	80	25.5	31.88	4.5	2	81.7	77.2	64.5
330	patient 4070	F	1	1	98.4	21	21.34	11.9	6.1	51.26	81	28.5	35.19	4.9	2	81.5	76.6	68.1
331	patient 4079	F	1	0	95.3	15.6	16.37	11.7	7.3	62.39	77.7	23.2	29.86	-2.5	3	77.8	80.3	68.2
332	patient 4086	M	0	0	91.4	11.2	12.25	10.3	6.9	66.99	78	25.4	32.56	5.8	2	81.2	75.4	57.6
333	patient 4098	F	1	1	88.4	17	19.23	9.4	8.2	87.23	82	29.1	35.49	2.1	1	80.4	78.3	72
334	patient 4100	M	0	1	98.8	17.6	17.81	10.2	7.8	76.47	91.1	25.1	27.55	2.5	1	79.7	77.2	74.3
335	patient 4102	M	0	0	94.3	16.1	17.07	10.9	7.4	67.89	85.4	28.7	33.61	5	2	86.9	81.9	67.7
336	patient 4110	M	0	0	91.8	17.9	19.5	9.7	6	61.86	84.1	29.4	34.96	3.5	1	79	75.5	63.8
338	patient 4116	F	1	0	93.2	17.3	18.56	9.5	5.7	60	84.8	25.7	30.31	3.1	1	81.8	78.7	70.3
339	patient 4118	F	1	1	89.2	16.4	18.39	9.6	5.7	59.38	83.5	24.8	29.7	4.2	2	84.7	80.5	62.6
340	patient 4122	M	0	1	103	14.8	14.37	10.9	7	64.22	87.8	23.7	26.99	3.6	1	83.6	80	66.5
341	patient 4123	M	0	0	97.9	17	17.36	11.3	5	44.25	84.3	27.9	33.1	6.8	2	84.5	77.7	66.4
342	patient 4125	M	0	0	97.5	17.6	18.05	9.2	6.9	75	85.6	30.6	35.75	6.1	2	89.3	83.2	72
343	patient 4129	F	1	0	89	14.3	16.07	9.1	5.4	59.34	79.8	24.7	30.95	4.4	2	83.1	78.7	59.4
344	patient 4132	F	1	1	97.5	15.2	15.59	10.7	6.6	61.68	85	26.1	30.71	4.7	2	78.8	74.1	68.5
345	patient 4133	F	1	0	94.3	15.6	16.54	8.9	5.3	59.55	85.2	26.3	30.87	1.8	1	80.2	78.4	62.2
346	patient 4135	F	1	1	100.7	24.4	24.23	12	5.9	49.17	89.8	26.3	29.29	2.8	1	78.1	75.3	72.4
347	patient 4139	M	0	0	90.9	15.5	17.05	13.1	4.4	33.59	86.8	28	32.26	4.8	2	84	79.2	67
348	patient 4140	F	1	0	83	18.5	22.29	11	3.7	33.64	72.1	21.6	29.96	1.2	1	85.6	84.4	58.6
349	patient 4141	F	1	1	97	22.2	22.89	11.3	6.2	54.87	86.5	25.1	29.02	3	1	77.9	74.9	67.8
350	patient 4143	M	0	0	97.8	13.8	14.11	8.6	7.2	83.72	90.3	29.6	32.78	6.4	2	82.7	76.3	65.7
352	patient 4145	F	1	0	87.7	14.9	16.99	11.6	5.5	47.41	80.9	27.7	34.24	6.4	2	87.1	80.7	63.2
353	patient 4146	F	1	0	85.6	17.2	20.09	8.1	4.9	60.49	85.7	30.6	35.71	3.7	1	80.9	77.2	67.2
354	patient 4147	F	1	0	97.5	17.8	18.26	9.6	7.6	79.17	82.6	23	27.85	0.9	1	76.7	75.8	65.9
355	patient 4152	F	1	0	93.3	19.3	20.69	10.5	5.6	53.33	76.5	26.8	35.03	4.3	2	84.6	80.3	68.4
356	patient 4162	F	1	1	90	17.8	19.78	8.3	6.7	80.72	84.6	27.3	32.27	4.1	2	78.1	74	62.7
357	patient 4170	F	1	0	92.1	17.7	19.22	9.3	6.7	72.04	81.4	23.1	28.38	1.1	1	76.2	75.1	63.3
358	patient 4187	F	1	1	90.8	20.5	22.58	8.9	5.8	65.17	82.2	24.8	30.17	6.2	2	77.1	70.9	68.3
359	patient 4192	M	0	0	94.6	18.4	19.45	12.1	7.1	58.68	84.2	30	35.63	3.6	1	84.6	81	66.9
360	patient 4193	M	0	1	102.7	18	17.53	11.2	7.5	66.96	89.3	23.4	26.2	-3.3	3	76.3	79.6	70.5
361	patient 4203	F	1	1	91.5	13.3	14.54	10.2	6.7	65.69	81.4	23.1	28.38	5.1	2	83.8	78.7	67.4
362	patient 4205	M	0	1	94.6	21.4	22.62	8.2	5.6	68.29	89.3	31.3	35.05	-0.9	3	83.1	84	72.2
363	patient 4212	M	0	0	92.1	18.5	20.09	12.1	5.4	44.63	91.8	31.2	33.99	3.8	1	84.5	80.7	66.3
364	patient 4215	M	0	0	92.4	15.8	17.1	9	6.3	70	80.7	22.6	28	0.3	1	78.6	78.3	65.6
365	patient 4228	M	0	0	96.9	15.8	16.31	7.4	5.9	79.73	90.1	27.8	30.85	7.9	2	81.9	74	65.1
366	patient 4234	M	0	0	93.1	15.1	16.22	8.9	6.8	76.4	89.5	29.2	32.63	4.1	2	87.6	83.5	66.3
367	patient 4238	F	1	1	91.2	19.5	21.38	12.3	6.3	51.22	86.5	28.8	33.29	4.7	2	80.7	76	65.2
368	patient 4243	F	1	0	87.4	11.5	13.16	10.6	6.6	62.26	81.3	26.4	32.47	4.3	2	79.6	75.3	64.4
369	patient 4247	M	0	1	97.3	22.1	22.71	13.2	6	45.45	89.7	31.2	34.78	0.9	1	82.6	81.7	73
370	patient 4254	F	1	0	88.5	18.4	20.79	9.9	5.6	56.57	88.2	26.9	30.5	3.6	1	84.9	81.3	67.5
371	patient 4255	F	1	0	90.7	15.4	16.98	11.1	5.5	49.55	81.2	19.5	24	1	1	78.8	77.8	63.8
372	patient 4256	F	1	1	90.3	18.7	20.71	12.7	6.2	48.82	83.5	27.8	33.29	7.9	2	77.8	69.9	66.6
373	patient 4260	F	1	1	98.1	17.1	17.43	12.7	6.1	48.03	93.7	26.9	28.71	5.3	2	81.1	75.8	67.5
374	patient 4261	M	0	0	97.3	16.2	16.65	11.1	8.4	75.68	92.2	29	31.45	5.2	2	84.6	79.4	68.8
375	patient 4278	F	1	0	91.1	17.8	19.54	11.5	6.2	53.91	86.6	24.4	28.18	2	1	81.1	79.1	64.5
376	patient 4280	M	0	0	99.5	17.4	17.49	12.4	7	56.45	87.1	26.4	30.31	5.1	2	80.8	75.7	72.1
377	patient 4286	M	0	0	92.4	13.8	14.94	8.9	7.7	86.52	88.6	28.1	31.72	3.9	1	84.6	80.7	74.1
378	patient 4287	F	1	0	90.7	13	14.33	11.1	6.7	60.36	81.6	20.3	24.88	0.6	1	80.7	80.1	65.6
379	patient 4296	F	1	1	96	16.8	17.5	13	4.9	37.69	82.9	23.9	28.83	4.4	2	79.8	75.4	63.4
380	patient 4305	M	0	0	89.7	18.9	21.07	10	5.1	51	81.9	28.9	35.29	6.2	2	79.8	73.6	64.5
381	patient 4306	F	1	1	90.4	13.3	14.71	10.1	6.4	63.37	76.2	22	28.87	2.4	1	81.6	79.2	70.6
382	patient 4320	M	0	1	102.1	20.8	20.37	11.1	5.7	51.35	94.3	29.6	31.39	3.5	1	79.1	75.6	72.8
383	patient 4336	F	1	1	93.8	15.6	16.63	12.9	7.7	59.69	91	31	34.07	10.8	2	80.8	70	64.4
384	patient 4347	F	1	1	90.3	6.9	7.64	8	5.1	63.75	78.1	21.8	27.91	2.1	1	79.4	77.3	64.3
385	patient 4354	F	1	0	85.2	13.7	16.08	9.3	6.2	66.67	80.5	26	32.3	5.5	2	82.9	77.4	64.6
386	patient 4357	F	1	0	96.2	16.7	17.36	11.5	6.5	56.52	88.2	28.2	31.97	3.1	1	83.8	80.7	61.8
387	patient 4364	F	1	1	95.2	17.6	18.49	12	8	66.67	85.1	26.4	31.02	-1.9	3	78.4	80.3	72
388	patient 4367	M	0	0	98.2	19.2	19.55	10.1	7.6	75.25	82.3	24.6	29.89	3.7	1	91.1	87.4	66.5
389	patient 4370	M	0	0	87.9	19.3	21.96	14.6	7.7	52.74	77	29.7	38.57	7.4	2	78.7	71.3	72.4
390	patient 4371	M	0	1	100.4	15.8	15.74	9.4	8.3	88.3	89.6	28.5	31.81	2.1	1	77.1	75	68.5
391	patient 4373	F	1	0	95.7	15.5	16.2	9.9	7.5	75.76	88.7	26	29.31	5.6	2	84.4	78.8	64.7
392	patient 4376	F	1	0	87.4	16.1	18.42	9.2	5.1	55.43	76.8	22	28.65	-1.8	3	76	77.8	61
393	patient 4378	F	1	1	92.8	17.4	18.75	12.2	7.2	59.02	78.3	29.6	37.8	5.2	2	78.9	73.7	70.4
394	patient 4382	M	0	1	100.1	16.3	16.28	10.2	6.6	64.71	90.6	28	30.91	6.2	2	84.6	78.4	71.3
395	patient 4388	F	1	0	81.3	18.1	22.26	9.3	5.1	54.84	73.4	24.3	33.11	1.4	1	79.3	77.9	62.7
396	patient 4396	M	0	1	98.9	18.7	18.91	13.2	6.7	50.76	90.5	25.4	28.07	1.8	1	75.5	73.7	72.1
397	patient 4405	F	1	0	93.1	14.9	16	8.4	6.7	79.76	85.8	24	27.97	1	1	82	81	66.3
398	patient 4406	F	1	0	92.8	15.2	16.38	9	4.8	53.33	79.8	25.1	31.45	3.8	1	83.4	79.6	66
399	patient 4407	F	1	1	88.5	12.7	14.35	11.1	4.5	40.54	83.8	23.5	28.04	5.3	2	79.1	73.8	70.5
